# Supplementary material for: The Contributions of Sub-Communities to the Assembly Process and Ecological Mechanisms of Bacterial Communities along the Cotton Soil–Root Continuum Niche Gradient
Source: Microorganisms. 2024 Apr 26;12(5):869. doi: 10.3390/microorganisms12050869 (PMC11123189; doi:10.3390/microorganisms12050869)
Supplement: Supplementary file 1 [file microorganisms-12-00869-s001.zip]

Archive with 1 entries (1 files):
- microorganisms-2934010-supplementary.pdf
